# Supplementary material for: Genome-Wide Identification, Characterization, and Expression Analysis of the NAC Transcription Factor Family in Sweet Cherry (Prunus avium L.)
Source: Plants (Basel). 2025 Apr 12;14(8):1201. doi: 10.3390/plants14081201 (PMC12030308; doi:10.3390/plants14081201)
Supplement: Supplementary file 1 [file plants-14-01201-s001.zip]

Archive with 5 entries (5 files):
- Figures S1 and S2.pdf
- Table S1.xlsx
- Table S2.xlsx
- Table S3.xlsx
- Table S4.xlsx
