# Supplementary material for: Genome-Wide Identification, Characterization, and Expression Analysis of the NAC Transcription Factor Family in Sweet Cherry (Prunus avium L.)
Source: Plants (Basel). 2025 Apr 12;14(8):1201. doi: 10.3390/plants14081201 (PMC12030308; doi:10.3390/plants14081201)
Supplement: Supplementary file 1 [file plants-14-01201-s001.zip › Table S1.xlsx]

## Sheet: Table S1
Tbale S1 Predicted physicochemical properties of 130 NAC proteins
gene ID	gene name	Number of amino acid	Molecular weight Mw/Da	Theoretical pI	Total number of negatively charged residues (Asp + Glu)	Total number of positively charged residues (Arg + Lys)	Instability index	Aliphatic index	Grand average of hydropathicity	Sub-cellular localization
FUN_000668-T1	PaNAC001	429	49293.6	4.93	66	50	44.79	75.59	-0.576	Nucleus
FUN_000945-T1	PaNAC002	318	36086.6	5.58	43	34	41.76	55.47	-0.94	Nucleus
FUN_001134-T1	PaNAC003	329	37450.5	4.59	55	33	46.64	63.65	-0.763	Nucleus
FUN_001171-T1	PaNAC004	329	37347.4	4.65	53	33	46.67	63.95	-0.746	Nucleus
FUN_001202-T1	PaNAC005	329	37444.5	4.69	53	33	46.26	63.65	-0.767	Nucleus
FUN_003454-T1	PaNAC006	258	29414.4	9.12	30	38	46.99	64.15	-0.692	Nucleus
FUN_004194-T1	PaNAC007	482	53359.6	7	46	45	45.88	57.28	-0.589	Nucleus
FUN_004229-T1	PaNAC008	288	33195.5	7.05	36	36	36.31	60.66	-0.715	Nucleus
FUN_004309-T1	PaNAC009	225	25851.9	4.68	42	24	42.22	73.56	-0.616	Nucleus
FUN_004310-T1	PaNAC010	229	26191.6	5.05	38	25	37.02	82.93	-0.463	Nucleus
FUN_004522-T1	PaNAC011	442	50140.7	4.99	80	50	47.4	66.61	-0.905	Nucleus
FUN_005433-T1	PaNAC012	382	42536.6	6.72	45	44	59.53	60.24	-0.665	Nucleus
FUN_005957-T1	PaNAC013	280	31648.6	6.79	36	35	51.11	76.18	-0.499	Nucleus
FUN_006180-T1	PaNAC014	343	38099.8	8.95	31	36	30.03	54.64	-0.72	Nucleus
FUN_007259-T1	PaNAC015	469	53058.3	6.27	56	44	50.08	59.94	-0.837	Nucleus
FUN_007313-T1	PaNAC016	345	39398.7	8.54	40	45	39.14	72.03	-0.538	Nucleus
FUN_007315-T1	PaNAC017	425	47090.1	4.56	62	35	39.82	67.2	-0.6	Nucleus
FUN_007582-T1	PaNAC018	207	23444	4.95	33	22	50.03	70.63	-0.603	Nucleus
FUN_008120-T1	PaNAC019	378	42571.2	4.91	55	37	56.59	58.62	-0.844	Nucleus
FUN_008211-T1	PaNAC020	365	41075.1	5.33	53	42	52.74	65.21	-0.783	Nucleus
FUN_010208-T1	PaNAC021	403	45132.6	8.99	48	55	44.7	75.38	-0.324	Nucleus
FUN_010214-T1	PaNAC022	484	54500.1	4.42	87	44	31.96	59.96	-0.714	Nucleus
FUN_010291-T1	PaNAC023	651	70839.6	5.79	87	63	34.49	59.08	-0.805	Nucleus
FUN_010295-T1	PaNAC024	591	66218.4	4.51	95	53	29.59	63.93	-0.549	Nucleus
FUN_011686-T1	PaNAC025	396	44870.8	5.77	49	40	56.02	61.11	-0.776	Nucleus
FUN_011689-T1	PaNAC026	220	25175.6	8.92	25	30	54.87	67.82	-0.633	Nucleus
FUN_011750-T1	PaNAC027	642	67541.9	5.6	69	51	56.54	59.75	-0.572	Nucleus
FUN_040030-T1	PaNAC028	427	46189.3	4.71	60	35	47.22	67.63	-0.439	Nucleus
FUN_011751-T1	PaNAC029	279	31877.6	5.66	43	35	50.8	63.69	-0.8	Nucleus
FUN_011753-T1	PaNAC030	460	51731.9	4.65	69	40	54.92	57.65	-0.791	Nucleus
FUN_011754-T1	PaNAC031	505	56002	4.57	80	42	66.81	67.23	-0.7	Nucleus
FUN_011755-T1	PaNAC032	449	50416.6	4.56	69	38	53.4	62.34	-0.743	Nucleus
FUN_011756-T1	PaNAC033	537	60394.1	4.71	82	48	55.72	69.7	-0.701	Nucleus
FUN_011761-T1	PaNAC034	471	53038.3	5.29	66	49	58.17	61.51	-0.771	Nucleus
FUN_011762-T1	PaNAC035	443	51002.3	4.93	73	45	57.12	58.96	-0.904	Nucleus
FUN_011763-T1	PaNAC036	348	40156.4	5.03	52	37	55.71	59.11	-0.861	Nucleus
FUN_040031-T3	PaNAC037	457	52704.5	4.73	75	45	57.87	60.81	-0.797	Nucleus
FUN_011769-T1	PaNAC038	480	55484.8	5.68	75	66	50.85	68.44	-0.825	Nucleus
FUN_011771-T1	PaNAC039	436	50387.6	8.58	58	62	45.07	65.25	-0.875	Nucleus
FUN_011776-T1	PaNAC040	586	67141	5.23	97	72	39.43	68.04	-0.732	Nucleus
FUN_011777-T1	PaNAC041	332	38385.9	5.85	49	42	47.2	68.1	-0.77	Nucleus
FUN_011788-T1	PaNAC042	197	23433.7	7.55	33	34	54.48	63.4	-0.88	Nucleus
FUN_011789-T1	PaNAC043	160	18907.4	6.32	25	24	52.18	65.81	-0.804	Nucleus
FUN_011791-T1	PaNAC044	218	25889.6	6.19	37	34	48.56	70.69	-0.778	Nucleus
FUN_011792-T1	PaNAC045	172	20422.2	7.72	27	28	48.19	64.07	-0.816	Nucleus
FUN_012665-T1	PaNAC046	334	38654	5.92	47	38	43.75	58.41	-0.852	Nucleus
FUN_013524-T1	PaNAC047	631	71374.2	5.31	88	67	39.43	69.19	-0.501	Nucleus
FUN_014972-T1	PaNAC048	191	22220.2	9.58	21	30	44.18	63.35	-0.872	Nucleus
FUN_014991-T1	PaNAC049	451	50365.5	4.95	64	42	49.54	55.59	-0.744	Nucleus
FUN_015419-T1	PaNAC050	212	24304.6	7.6	29	30	49.77	72.22	-0.707	Nucleus
FUN_016205-T1	PaNAC051	305	35321.1	8.7	43	48	32.44	62.23	-0.797	Nucleus
FUN_017426-T1	PaNAC052	352	40242.1	6.56	44	42	47.19	60.11	-0.764	Nucleus
FUN_017464-T1	PaNAC053	396	44226.4	6.54	42	41	40.87	56.74	-0.641	Nucleus
FUN_017683-T1	PaNAC054	389	42835.5	5.17	57	39	41.15	66.97	-0.627	Nucleus
FUN_017871-T1	PaNAC055	237	27281.8	9.44	26	35	51.02	65.78	-0.781	Nucleus
FUN_031953-T1	PaNAC056	365	40272.7	8.45	33	35	39.46	54.82	-0.755	Nucleus
FUN_032107-T1	PaNAC057	317	35751.2	8.47	38	41	49.67	66.69	-0.868	Nucleus
FUN_032796-T1	PaNAC058	302	34860.5	8.97	38	46	36.9	61.32	-0.759	Nucleus
FUN_032867-T1	PaNAC059	519	60434.4	9.05	58	72	50.84	82.79	-0.403	Chloroplast. Nucleus
FUN_033007-T1	PaNAC060	371	42060.9	6.94	40	38	37.63	63.42	-0.719	Nucleus
FUN_033091-T1	PaNAC061	371	42045.9	6.94	40	38	37.11	64.47	-0.699	Nucleus
FUN_033150-T1	PaNAC062	354	40404.7	4.73	56	36	41.58	62.03	-0.784	Nucleus
FUN_033300-T1	PaNAC063	322	37187.4	6.64	43	41	38.21	59.07	-0.86	Nucleus
FUN_033398-T1	PaNAC064	324	36606.5	8.36	34	37	58.25	62.59	-0.606	Nucleus
FUN_033470-T1	PaNAC065	337	39124.6	5.42	59	44	48.09	64.09	-0.889	Nucleus
FUN_033490-T1	PaNAC066	282	32412.1	4.83	50	31	37.3	68.01	-0.79	Nucleus
FUN_033497-T1	PaNAC067	307	35451.7	4.95	51	35	39.55	72.28	-0.719	Nucleus
FUN_033498-T1	PaNAC068	294	33943.7	4.69	54	32	44.18	70.85	-0.755	Nucleus
FUN_033856-T1	PaNAC069	358	39677.4	7.16	37	37	56.82	53.66	-0.635	Nucleus
FUN_033982-T1	PaNAC070	348	39073	8.34	37	40	37.47	63.82	-0.613	Nucleus
FUN_033984-T1	PaNAC071	361	40125.1	8.33	34	36	42.32	62.96	-0.713	Nucleus
FUN_034469-T1	PaNAC072	433	47718.1	4.33	72	33	47.58	61.89	-0.694	Nucleus
FUN_034470-T1	PaNAC073	647	72673.3	5.12	101	69	41.22	74.47	-0.565	Cytoplasm. Nucleus
FUN_034473-T1	PaNAC074	373	42173.6	4.69	67	37	40.08	64.05	-0.823	Nucleus
FUN_034475-T1	PaNAC075	378	42266.6	4.72	53	32	46.15	62.38	-0.685	Nucleus
FUN_034478-T1	PaNAC076	459	51177	5.01	59	40	48.97	65.62	-0.549	Nucleus
FUN_034543-T1	PaNAC077	378	42282.6	4.72	53	32	46.77	62.38	-0.676	Nucleus
FUN_034545-T1	PaNAC078	459	51177	5.01	59	40	48.97	65.62	-0.549	Nucleus
FUN_034798-T1	PaNAC079	559	64768.2	6.25	80	74	44.79	64.7	-0.779	Nucleus
FUN_034801-T1	PaNAC080	383	44512.9	6.55	53	50	41.61	63.6	-0.875	Nucleus
FUN_035257-T1	PaNAC081	292	33829.1	5.94	40	36	46.26	58.15	-0.822	Nucleus
FUN_024171-T1	PaNAC082	180	19961.6	6.08	22	20	19.07	66.17	-0.366	Nucleus
FUN_024427-T1	PaNAC083	344	39099.1	5.28	46	35	39.7	48.49	-0.82	Nucleus
FUN_024846-T1	PaNAC084	394	46075.4	6.24	49	44	58.36	64.57	-0.828	Nucleus
FUN_025470-T1	PaNAC085	395	45527.5	5.94	56	45	53.18	58.51	-0.885	Nucleus
FUN_025496-T1	PaNAC086	755	84346	4.99	118	83	47.04	61.74	-0.817	Nucleus
FUN_025597-T1	PaNAC087	235	26593.9	8.48	28	32	60.76	58.43	-0.645	Nucleus
FUN_026204-T1	PaNAC088	360	40627.8	7.02	44	44	40.44	59.58	-0.627	Nucleus
FUN_026453-T1	PaNAC089	354	39740.4	6.61	35	34	48.65	60.62	-0.679	Nucleus
FUN_026676-T1	PaNAC090	261	29877.2	5.08	40	30	48.27	50.5	-0.803	Nucleus
FUN_018914-T1	PaNAC091	320	36340.7	4.86	51	35	41.95	74.94	-0.639	Nucleus
FUN_019314-T1	PaNAC092	160	18619.2	5.73	22	20	50.67	78	-0.508	Chloroplast. Nucleus
FUN_019402-T1	PaNAC093	217	25625.9	8.74	31	35	42.91	67.79	-0.881	Nucleus
FUN_019403-T1	PaNAC094	198	23051.3	9.08	24	29	36	87.58	-0.509	Nucleus
FUN_019405-T1	PaNAC095	351	40222.3	8.46	41	44	40.96	63.93	-0.762	Nucleus
FUN_019547-T1	PaNAC096	330	37483.5	5.53	47	40	35.86	84.79	-0.444	Nucleus
FUN_019548-T1	PaNAC097	659	76053.5	6.13	104	98	52.34	67.89	-0.876	Nucleus
FUN_019561-T1	PaNAC098	349	40191.2	4.61	61	37	44.53	60.06	-0.948	Nucleus
FUN_019562-T1	PaNAC099	330	37512.6	5.79	46	41	35.6	84.48	-0.452	Nucleus
FUN_019862-T1	PaNAC100	329	37439.1	5.02	52	35	60.94	72.55	-0.676	Nucleus
FUN_019867-T1	PaNAC101	271	30978.9	7.61	34	35	47.62	60.44	-0.707	Nucleus
FUN_019882-T1	PaNAC102	389	43495.4	5.69	54	44	49.15	67.46	-0.617	Nucleus
FUN_020951-T1	PaNAC103	282	31187	5.1	39	29	45.57	71.6	-0.499	Nucleus
FUN_021693-T1	PaNAC104	357	40613.7	8.58	39	44	40.16	61.74	-0.703	Nucleus
FUN_036080-T1	PaNAC105	486	54130.2	4.73	70	43	52.77	62.82	-0.721	Nucleus
FUN_036091-T1	PaNAC106	498	55677.8	4.89	70	45	53.47	59.14	-0.755	Nucleus
FUN_036243-T1	PaNAC107	459	51151.4	5.61	53	43	33.62	53.38	-0.792	Nucleus
FUN_036249-T1	PaNAC108	385	43264.8	8.24	39	41	42.34	76	-0.571	Nucleus
FUN_036581-T1	PaNAC109	248	27965	9.95	19	35	42.85	77.06	-0.488	Nucleus
FUN_037748-T1	PaNAC110	554	63327.5	6.58	64	61	44.13	64.78	-0.808	Nucleus
FUN_037783-T1	PaNAC111	429	47841.1	4.96	55	36	52.72	55.73	-0.71	Nucleus
FUN_038023-T1	PaNAC112	285	32308.9	6.46	33	31	65.59	57.89	-0.835	Nucleus
FUN_038721-T1	PaNAC113	339	38833.3	5.08	55	41	53.64	62.42	-0.787	Nucleus
FUN_039321-T1	PaNAC114	487	54847.8	6.63	60	52	51.71	53.7	-0.989	Nucleus
FUN_027141-T1	PaNAC115	351	39297	5.32	50	36	42.46	67.15	-0.568	Nucleus
FUN_027142-T1	PaNAC116	243	27542.2	6.32	33	31	32.15	68.56	-0.562	Nucleus
FUN_027146-T1	PaNAC117	285	32158.6	5.4	41	35	32.54	76.91	-0.396	Nucleus
FUN_027248-T1	PaNAC118	432	48301.1	4.59	67	36	37.45	74.42	-0.402	Nucleus
FUN_027251-T1	PaNAC119	351	39404.1	4.92	54	36	29.05	71.91	-0.558	Nucleus
FUN_027252-T1	PaNAC120	299	33271.2	4.99	44	28	46.48	71.37	-0.552	Nucleus
FUN_027825-T1	PaNAC121	382	43269.9	6.99	45	44	36.41	50.58	-0.963	Nucleus
FUN_028005-T1	PaNAC122	577	65393.8	4.97	80	55	46.31	65.56	-0.606	Nucleus
FUN_028385-T1	PaNAC123	152	17670.1	9.02	18	22	41.75	69.34	-0.677	Nucleus
FUN_029005-T1	PaNAC124	260	29848.9	8.87	30	35	44.19	72.38	-0.611	Nucleus
FUN_029038-T1	PaNAC125	271	30976.2	8.82	30	35	40.5	75.54	-0.541	Nucleus
FUN_029305-T1	PaNAC126	310	35814.1	5.96	47	42	56.8	60.65	-0.854	Nucleus
FUN_029359-T1	PaNAC127	310	35814.1	5.96	47	42	56.8	60.65	-0.854	Nucleus
FUN_029385-T1	PaNAC128	286	32858.7	5.56	44	36	60.48	64.02	-0.781	Nucleus
FUN_030360-T1	PaNAC129	291	33796.7	7.02	39	39	51.99	71.03	-0.663	Nucleus
FUN_030930-T1	PaNAC130	285	32981.3	5.54	40	31	43.74	59.51	-0.678	Nucleus
