# Supplementary material for: Genome-Wide Identification, Characterization, and Expression Analysis of the NAC Transcription Factor Family in Sweet Cherry (Prunus avium L.)
Source: Plants (Basel). 2025 Apr 12;14(8):1201. doi: 10.3390/plants14081201 (PMC12030308; doi:10.3390/plants14081201)
Supplement: Supplementary file 1 [file plants-14-01201-s001.zip › Table S2.xlsx]

## Sheet: Sheet1
Table S2 Ks, Ka, and Ka/Ks Analysis of duplicated NAC gene pairs
Duplicated Gene Pairs	Ka	Ks	Ka/Ks	Duplicated Type
PaNAC006/PaNAC087	0.29208	1.2863	0.227071	Segmental
PaNAC006/PaNAC055	0.535741	1.69921	0.315288	Segmental
PaNAC007/PaNAC053	0.309073	3.7649	0.0820932	Segmental
PaNAC021/PaNAC023	0.236638	0.357488	0.661946	Segmental
PaNAC025/PaNAC085	0.301407	3.72522	0.0809098	Segmental
PaNAC046/PaNAC084	0.245711	1.59327	0.154218	Segmental
PaNAC052/PaNAC088	0.231928	1.63446	0.141899	Segmental
PaNAC055/PaNAC087	0.596118	2.70788	0.220142	Segmental
PaNAC056/PaNAC070	0.523041	2.667	0.196116	Segmental
PaNAC095/PaNAC104	0.471771	1.95361	0.241486	Segmental
PaNAC115/PaNAC118	0.236839	0.56308	0.420614	Segmental
PaNAC124/PaNAC125	0.041379	0.089731	0.461145	Segmental
PaNAC009/PaNAC010	0.108253	0.163935	0.660342	Tandem
PaNAC027/PaNAC028	0.312725	0.384643	0.813025	Tandem
PaNAC035/PaNAC036	0.182006	0.238839	0.762043	Tandem
PaNAC036/PaNAC037	0.0736444	0.11164	0.65966	Tandem
PaNAC038/PaNAC039	0.221301	0.217582	1.01709	Tandem
PaNAC040/PaNAC041	0.126831	0.136928	0.926263	Tandem
PaNAC042/PaNAC043	0.0928147	0.184532	0.502973	Tandem
PaNAC044/PaNAC045	0.0866211	0.0811644	1.06723	Tandem
PaNAC093/PaNAC094	0.227026	0.269023	0.843893	Tandem
PaNAC115/PaNAC116	0.118393	0.371721	0.3185	Tandem
PaNAC119/PaNAC120	0.0916998	0.265795	0.345002	Tandem
PaNAC067/PaNAC068	0.0329908	0.045892	0.718879	Tandem
PaNAC028/PaNAC029	0.31217	0.38698	0.806683	Tandem
