# Supplementary material for: Genome-Wide Identification, Characterization, and Expression Analysis of the NAC Transcription Factor Family in Sweet Cherry (Prunus avium L.)
Source: Plants (Basel). 2025 Apr 12;14(8):1201. doi: 10.3390/plants14081201 (PMC12030308; doi:10.3390/plants14081201)
Supplement: Supplementary file 1 [file plants-14-01201-s001.zip › Table S3.xlsx]

## Sheet: Sheet1
Table S3 Primer sequences for qRT-PCR analysis of PaNAC gene expression
name	sequences
PaNAC008-F	AAAGCCACAGGCACAGAC
PaNAC008-R	GAGGACCCAATCATCCAA
PaNAC019-F	CCTGCCACATCATCCCTGAA
PaNAC019-R	TGATTTCTCGTGGCTTGCCT
PaNAC057-F	TTCCAAGACCAGGCAGGGAT
PaNAC057-R	GAGGGCCGGTGAAAGAAGTG
PaNAC064-F	AGTGCGAGCCTTGGGACATT
PaNAC064-R	GTTGCAGTTGCACGGTTTGT
PaNAC070-F	TATCGCCTAATCGAACCT
PaNAC070-R	CCAGAACCCATCTGAAAC
PaNAC081-F	AGCGCCCAAAGGAGTTAA
PaNAC081-R	TCGGCATAGCACCCAATC
PaNAC088-F	GTTCCACCCAACCGATGAAG
PaNAC088-R	TCCCTGTGGCTTTCCAATAT
PaNAC096-F	GATGAAGAATTTGCTATCGG
PaNAC096-R	ACTGTCCAATGAGGAAGAAG
