# Supplementary material for: Genome-Wide Identification, Characterization, and Expression Analysis of the NAC Transcription Factor Family in Sweet Cherry (Prunus avium L.)
Source: Plants (Basel). 2025 Apr 12;14(8):1201. doi: 10.3390/plants14081201 (PMC12030308; doi:10.3390/plants14081201)
Supplement: Supplementary file 1 [file plants-14-01201-s001.zip › Table S4.xlsx]

## Sheet: Sheet1
Table S4 Sequence homology of eight P. avium 'Tieton' genes in the hybrid rootstock P. canescens × P. cerasus 'Gisela 6'.
name	Identity (%)
NAC008	100
NAC019	98.68
NAC057	99.79
NAC064	99.79
NAC070	99.81
NAC081	98.98
NAC088	98.89
NAC096	99.8
